# Supplementary material for: RAI14 Promotes Melanoma Progression by Regulating the FBXO32/c-MYC Pathway
Source: Int J Mol Sci. 2022 Oct 10;23(19):12036. doi: 10.3390/ijms231912036 (PMC9569902; doi:10.3390/ijms231912036)
Supplement: Supplementary file 1 [file ijms-23-12036-s001.zip]

Archive with 1 entries (1 files):
- ijms-1900529-supplementary.pdf
